# Supplementary material for: Hollow Spherical Pd/CdS/NiS with Carrier Spatial Separation for Photocatalytic Hydrogen Generation
Source: Nanomaterials (Basel). 2023 Apr 10;13(8):1326. doi: 10.3390/nano13081326 (PMC10143208; doi:10.3390/nano13081326)
Supplement: Supplementary file 1 [file nanomaterials-13-01326-s001.zip]

Archive with 1 entries (1 files):
- nanomaterials-2312462-supplementary.pdf
